# Supplementary material for: Over-Reduced State of Mitochondria as a Trigger of “β-Oxidation Shuttle” in Cancer Cells
Source: Cancers (Basel). 2022 Feb 10;14(4):871. doi: 10.3390/cancers14040871 (PMC8870273; doi:10.3390/cancers14040871)
Supplement: Supplementary file 1 [file cancers-14-00871-s001.zip]

Archive with 1 entries (1 files):
- cancers-1525421-supplementary.pdf
